# Supplementary material for: BTLA Expression in CLL: Epigenetic Regulation and Impact on CLL B Cell Proliferation and Ability to IL-4 Production
Source: Cells. 2021 Nov 4;10(11):3009. doi: 10.3390/cells10113009 (PMC8616199; doi:10.3390/cells10113009)
Supplement: Supplementary file 1 [file cells-10-03009-s001.zip]

Archive with 2 entries (2 files):
- Figure S1. Gating strategy_functional assay.pdf
- Figure S2.pdf
